# Supplementary material for: Echocardiographic Determination of Percutaneous Central Venous Catheters in the Superior Vena Cava: A Prospective Cohort Study
Source: Children (Basel). 2022 Apr 27;9(5):624. doi: 10.3390/children9050624 (PMC9139769; doi:10.3390/children9050624)
Supplement: Supplementary file 1 [file children-09-00624-s001.zip]

Archive with 1 entries (1 files):
- PCVC echo.mp4
